# Supplementary material for: Longitudinal changes in children with autism spectrum disorder receiving applied behavior analysis or early start denver model interventions over six months
Source: Front Pediatr. 2025 May 14;13:1546001. doi: 10.3389/fped.2025.1546001 (PMC12116431; doi:10.3389/fped.2025.1546001)
Supplement: Supplementary file 1 [file Table1.xlsx]

## Sheet: Sheet1
Descriptive Statistics
	CVP_pre				CVP_post				CVP_differ				EL_pre				EL_post				EL_differ				RL_pre				RL_post				RL_differ				FM_pre				FM_post				FM_differ				GM_pre
	ABA		ESDM		ABA		ESDM		ABA		ESDM		ABA		ESDM		ABA		ESDM		ABA		ESDM		ABA		ESDM		ABA		ESDM		ABA		ESDM		ABA		ESDM		ABA		ESDM		ABA		ESDM		ABA
Valid	30		30		30		30		30		30		30		30		30		30		30		30		30		30		30		30		30		30		30		30		30		30		30		30		30
Missing	0		0		0		0		0		0		0		0		0		0		0		0		0		0		0		0		0		0		0		0		0		0		0		0		0
Mean	32.733		38.833		41.2		49.833		8.467		11		15.533		18.9		21.867		27.967		6.333		9.067		21.067		22		26.533		30.433		5.467		8.433		26.933		31.9		32.233		36.167		5.3		4.267		21.2
Std. Deviation	17.064		16.329		14.938		12.231		11.858		5.807		12.108		12.604		12.588		11.14		7.919		3.695		10.514		11.471		9.024		7.623		7.714		5.71		9.417		6.905		5.87		4.34		6.369		3.695		7.49
Shapiro-Wilk	0.976		0.932		0.962		0.94		0.859		0.9		0.929		0.898		0.953		0.957		0.833		0.977		0.964		0.91		0.897		0.864		0.935		0.918		0.939		0.908		0.892		0.818		0.827		0.884		0.879
P-value of Shapiro-Wilk	0.7		0.056		0.357		0.093		< .001***		0.008**		0.046*		0.007**		0.204		0.266		< .001***		0.752		0.398		0.015*		0.007**		0.001***		0.066		0.023*		0.085		0.013*		0.005**		< .001***		< .001***		0.004**		0.003**
Minimum	3		6		5		23		-9		3		0		3		0		5		-2		2		0		1		6		12		-8		1		5		12		15		24		-7		0		3
Maximum	67		65		67		68		49		27		44		46		44		48		23		17		38		37		38		38		27		21		40		40		40		40		30		13		30
note. *p<0.05, **p≤0.01, ***p≤0.001
